# Supplementary material for: Metabolic Modeling of the C3-CAM Continuum Revealed the Establishment of a Starch/Sugar-Malate Cycle in CAM Evolution
Source: Front Plant Sci. 2021 Jan 14;11:573197. doi: 10.3389/fpls.2020.573197 (PMC7874232; doi:10.3389/fpls.2020.573197)
Supplement: Supplementary File 1 — Core metabolic model for simulating C3, CAM, CAM cycling, and CAM idling in SBML and Excel formats. [file Data_Sheet_1.ZIP]

Archive with 7 entries (7 files):
- C3.py
- CAM.py
- CAM_Cycling.py
- CAM_Idling.py
- model_modifications.py
- Plotting_C3_CAM_Scan.py
- README.txt
