# Supplementary material for: Metabolic Modeling of the C3-CAM Continuum Revealed the Establishment of a Starch/Sugar-Malate Cycle in CAM Evolution
Source: Front Plant Sci. 2021 Jan 14;11:573197. doi: 10.3389/fpls.2020.573197 (PMC7874232; doi:10.3389/fpls.2020.573197)
Supplement: Supplementary File 1 — Core metabolic model for simulating C3, CAM, CAM cycling, and CAM idling in SBML and Excel formats. [file Data_Sheet_1.ZIP › model_modifications.py]

### Modification of model from Shameer et al., 2018

import scobra
m = scobra.Model("CoreLeaf.xml")

# Add O2_e_dielTransfer
m.AddReaction("OXYGEN_MOLECULE_e_dielTransfer", {"OXYGEN_MOLECULE_e1":-1, "OXYGEN_MOLECULE_e2":1}, rev=True)

# Add Proton_v_dielTransfer
m.AddReaction("PROTON_v_dielTransfer",{"PROTON_v1":-1, "PROTON_v2":1}, rev=True)

# Set unlProtHYPO to zero
m.SetConstraints({'unlProtHYPO_c1':(0,0),'unlProtHYPO_c2':(0,0)})

# Fix HEXOKINASE_RXN_MANNOSE_c compartmentation
m.DelReactions(["HEXOKINASE_RXN_MANNOSE_c1","HEXOKINASE_RXN_MANNOSE_c2"])
m.AddReaction("HEXOKINASE_RXN_MANNOSE_c1", {"ATP_c1":-0.65, "MANNOSE_c1":-1, "aATP_c1":-0.35, "ADP_c1":0.5, "MANNOSE_6P_c1":1, "PROTON_c1":0.85, "aADP_c1":0.5}, rev=False)
m.AddReaction("HEXOKINASE_RXN_MANNOSE_c2", {"ATP_c2":-0.65, "MANNOSE_c2":-1, "aATP_c2":-0.35, "ADP_c2":0.5, "MANNOSE_6P_c2":1, "PROTON_c2":0.85, "aADP_c2":0.5}, rev=False)

# Set H_ic to be reversible
m.SetConstraints({'H_ic1':(None,None),'H_ic2':(None,None)})

# Add irreversible H_vc
m.AddReaction("H_vc1",{"PROTON_v1":-1, "PROTON_c1":1}, rev=False)
m.AddReaction("H_vc2",{"PROTON_v2":-1, "PROTON_c2":1}, rev=False)

# Add irreversible H_ec
m.AddReaction("H_ec1",{"PROTON_e1":-1, "PROTON_c1":1}, rev=False)
m.AddReaction("H_ec2",{"PROTON_e2":-1, "PROTON_c2":1}, rev=False)

# Export model
m.WriteModel("C3_CAM.xls")
