# Supplementary material for: Metabolic Modeling of the C3-CAM Continuum Revealed the Establishment of a Starch/Sugar-Malate Cycle in CAM Evolution
Source: Front Plant Sci. 2021 Jan 14;11:573197. doi: 10.3389/fpls.2020.573197 (PMC7874232; doi:10.3389/fpls.2020.573197)
Supplement: Supplementary File 1 — Core metabolic model for simulating C3, CAM, CAM cycling, and CAM idling in SBML and Excel formats. [file Data_Sheet_1.ZIP › README.txt]

The python scripts in Supplementary Data S2 require the following packages which can be install through pip.
- scobra (https://pypi.org/project/scobra/)
- pandas (https://pypi.org/project/pandas/)
- matplotlib (https://pypi.org/project/matplotlib/)
- numpy (https://pypi.org/project/numpy/)
