# Supplementary material for: Metabolic Modeling of the C3-CAM Continuum Revealed the Establishment of a Starch/Sugar-Malate Cycle in CAM Evolution
Source: Front Plant Sci. 2021 Jan 14;11:573197. doi: 10.3389/fpls.2020.573197 (PMC7874232; doi:10.3389/fpls.2020.573197)
Supplement: Supplementary File 2 — Python scripts for running model simulations. [file Data_Sheet_2.ZIP]

Archive with 2 entries (2 files):
- CAM_model.xls
- CAM_model.xml
